# Supplementary material for: Mitochondrial Respiration Defects in Single-Ventricle Congenital Heart Disease
Source: Front Cardiovasc Med. 2021 Sep 23;8:734388. doi: 10.3389/fcvm.2021.734388 (PMC8494974; doi:10.3389/fcvm.2021.734388)
Supplement: Supplementary file 2 [file Table_1.XLSX]

## Sheet: Subjects >=10 yo
Patient ID	Sex	date of Blood collection	BNP (pg/ml)	Medications	Diuretics	Anti-coagulation	Inotropics	CI (L/min/m2)	PVR (unitsXm2)	LVEDP (mmHg)	RVEDP (mmHg)	Qp/Qs	Fontan pressure (mmHg)		BMI	SpO2	NYHA	Race	Age of Fontan	year of Fontan	Fontan	Age at test point (Year)	CHD	CHD	Single ventricle	Bad outcome (Dead/ Heart transplant)		Control	Age at Test date	Sex
Biventricle physiology
7743	F	2018-04-02	no data	no	no	no	no	3.53	1.7	no data	6	1			18.28	100	1+V7R5L3:U7L3:V6L3:U6	Caucasian	N/A	N/A	N/A	14	PAPVR, ASD, L.SVC, Bilateral nasal polyps	1	0	0		1210	26	M
7754	F	2018-03-29	no data	no	no	Aspirin	no	3.7	0.27	13	11	1			26.1	99	2	Caucasian	N/A	N/A	N/A	19	TOF with PA, BAV, Duane syndrome ( congenital and non-progressive type of strabismus due to abnormal development of the 6th cranial nerve ), Hearing loss ( Right ear ) and Chari I Malformation	1	0	0		1123	15	M
7744	F	2018-02-05	34	Carvedilol, Disopyramide, Lisinopril	no		no								19.77	99	1	Caucasian	N/A	N/A	N/A	30	VSD, subpulmonic stenosis, congenital reproductive tract abnormalities, under developed both thumbs, Mayer Rokitansky Hauser Kuster syndrome	1	0	0		1220	23	M
7565	M	2018-01-29	189	amiodarone, digoxin,metoprolol	Furosemide	Coumadin	no								29.83	98	2	African American	N/A	N/A	N/A	32	Ebstein Anomaly	1	0	0		7614-mo	38	F
7338	M	2018-02-05	100	Atenolol,Losartan	no	no	no								32.06	98	2	Caucasian	N/A	N/A	N/A	34	Congenital aortic valve stenosis, aortic root dilation	1	0	0		7697-mo	34	F
														average	25.208	98.8	1.75					25.8						7734Fa	35	M
														SD	6.05552	0.83666	0.5					8.78635						7737	26	M
																												7738-mo	30	F
Single ventricle with favorable outcome																												7741-mo	35	F
7434	M	2018-09-07	no data	Lisinopril	no	Aspirin	no	2.1	2.38	n/A	12	1	14		26.29	94	1	Caucasian	3	18	1	21	HLHS	1	1	0		7745Fa	26	M
7131	M	2018-01-16	138	Amlodipine, Atenolol, Lisinopril	aldactone, Furosemide	Coumadin	no	2.01	1.17	n/A	20	0.85	22		27.29	94	2	Caucasian	3	29	1	32	HLHS	1	1	0		7745Mo	21	F
7173	M	2018-02-05	26	Allopurinol, Atenolol, Digoxin, Lisinopril,	furosemide	Coumadin	no	3.62	2.52	8	N/A	0.55	14		34.35	81	1	Caucasian	3	29	1	32	PA, IVS, HRV	1	1	0		7746-Fa	36	M
7614	M	2018-04-09	53	Lisinopril, Albuterol	none	Aspirin	no	6.34	1.2	n/A	6	0.59	11		14.81	97	1	Caucasian	2	8	1	10	HLHS, Hypospadias, Chromosome 13 abnormality	1	1	0		7746-mo	26	F
														average	25.685	91.5	1.25		2.75	21		23.75						7748-Fa	33	M
														SD	8.08888	7.14143	0.5		0.5	10.0995		10.5317						7748-mo	22	F
																												7749-mo	29	F
Single ventricle physiology with unfavorable outcome																												7750-mo	22	F
7691	M	2018-02-02	364	Amlodipine, Amiodarone, Carvedilol, Digoxin, levothyroxine	Aldactone,Chlorothiazide	Aspirin, Enoxaparin	none	2.97	1.85	29	N/A	1	31		24.74	98	3	Caucasian	4	15	1	19	HLHS	1	1	1		7751-fa	36	M
7942	M	2021-03-29	36	Dronabinol, Lisinopril, Metoprolol, Digoxin	Furosemide	Aspirin	none	2.37	N/A	10	N/A	N/A	15		20.23	93	2	Caucasian	3	16	1	19	HLHS	1	1	1		7751-mo	35	F
7763	F	2018-06-04	32	Amiodarone, Levothyroxine, Lisinopril, Metoprolol, Mexiletine,	none	Aspirin	none	3.12	0.94	8		0.68	11		19.59	87	3	African American	10	11	1	21	HLHS (MS, AS), Heterotaxy, Left atrial isomerism, Interrupted IVC, PAPVR	1	1	1		7757-mo	24	F
7605	M	2021-04-18	1000	Sildenafil, Budesonide	Furosemide	Heparin	Milrinone	3.12	1.44	4	N/A	1	12		19.22	90	3	African American	5	5	1	10	HLHS	1	1	1		7763mo	37	F
														average	20.945	92	2.75		5.5	11.75		17.25						7765mo	35	F
														SD	2.56417	4.69042	0.5		3.10913	4.99166		4.92443						DCM-BV controls	Age at Test date	Sex	Bad outcome (Dead/ Heart transplant)	Note
																												7936	14	M	0	LVAD
																												7943	1	M	1
AA: aortic atresia, AS: aortic stenosis, ASD: atrial septal defect, BAV: bicuspid aortic valve, HRV: hypoplastic right ventricle, HLHS: hypoplastic left heart syndrome, IVC: inferior vena cava, IVS: intact ventricular septum, MA: mitral atresia, MS: mitral stenosis, PA: pulmonary atresia, PAPVR: partial abnormal pulmonary venous return, SVC: superior vena cava, TOF: Tetralogy of Fallot, VSD: vent…																												7946	0.333333	M	1

## Sheet: Subjects  < = 1yo
Patient ID	Sex	Date of Blood collection	BNP (pg/ml)	Medications	Diuretics	Anti-coagulation	Inotropics		BMI	SpO2	NYHA	Race	Age at test point (Year)	CHD	CHD	Single ventricle	Bad outcome (Dead/ Heart transplant)
Biventricle physiology
7765	M	2018-06-06	no data	none	Furosemide	none	none		12.78	100	1	Caucasian	0.0164384	BAV, COA	1	0	0
7941	M	2021-03-29	no data	none	Furosemide	none	none		18.27	100	1	African American	0.0219178	Taussig-Bing anomaly	1	0	0
7760	F	57/2018	no data	none	none	none	none		14.03	99	1	Caucasian	0.0356	TGA	1	0	0
7751	M	2018-03-21	no data	none	Furosemide	none	none		11.543	95	1	Caucasian	0.0383	TGA, 3p26.3 duplication	1	0	0
7748	F	2018-03-05	no data	none	none	none	none		11.06	100	2	African American	0.0548	TOF	1	0	0
7939	M	2021-03-29	no data	none	Furosemide, Aldactone	Enoxaparin	none		11.5	96	1	Caucasian	0.0739726	posterior malaigemnt VSD+ IAA type IIB	1	0	0
7753	F	2018-03-28	no data	none	Furosemide	none	none		13.05	92	3	Caucasian	0.25	Williams Syndrome, Multiple VSDs, COA, pulmonary supravalvular stenosis, pulmonary artery hypoplasia	1	0	0
7908	M	2021-03-29	389	none	Furosemide	Aspirin	Milrinone		15.53	100	3	African American	0.416667	TOF, PA, LPA from PDA	1	0	0
7929	M	2021-03-29	no data	Digoxin, Enalapril, Propranolol	Furosemide, Aldactone	Aspirin	none		12.94	99	3	Caucasian	0.416667	Ebstein Anomaly	1	0	0
7745	M	2018-05-15	no data	none	Furosemide	none	none		15.91	99	1	Caucasian	0.75	d-TGA, PS, VSD	1	0	0
7697	M	2018-05-07	no data	none	none	none	none		16.7	100	1	Caucasian	1	Sinus Venosus ASD	1	0	0
								average	13.9375	98.1818	1.63636		0.279487
								SD	2.36463	2.6765	0.924416		0.335401
Single ventricle with favorable outcome
7731	F	2017-11-06	no data	none	Furosemide	none	Milrinone		14.48	78	2	Caucasian	0.0393258	HLHS	1	1	0
7938	M	2021-03-29	47	Captopril	Furosemide, Aldactone, Chlorothiazide	Aspirin	none		12.59	92	1	Caucasian	0.0575342	PA, IVS, hypoplastic RV	1	1	0
7931	F	2021-03-29	183	none	Furosemide	Heparin	Milrinone		15.53	89	3	Caucasian	0.115385	PA, IVS, right arch, hypoplastic RV	1	1	0
7928	F	2021-03-29	139	Amiodraone, Captopril	Aldactone, Chlorothiazide	none	Milrinone		11.53	82	3	African American	0.166667	Unbalanced AV canal defect /HLHS variant, TAPVR	1	1	0
7752	F	2018-03-21	31	Captopril	Furosemide	none	none		18.13	74	2	African American	0.25	HLHS variant, DORV, Mitral atresia, arch hypoplasia, Bilateral SVC	1	1	0
7924	M	2021-03-29	1050	none	Furosemide	none	Milrinone		16.01	84	3	Caucasian	0.25	HLHS	1	1	0
7909	M	2021-03-29	no data	Captopril, Digoxin	Furosemide, Aldactone	Enoxaparin	none		24.78	85	3	Caucasian	0.416667	HLHS, interrpted IVC	1	1	0
7911	F	2021-03-29	79	none	Furosemide	Aspirin	Milrinone		13.67	80	3	African American	0.416667	HLHS	1	1	0
7757	F	2018-04-25	no data	none	Furosemide,Chlorothiazide	Heparin	Milrinone		11.69	73	2	Caucasian	0.666667	TA, VSD, Common atrium, Cor triatriatum dexter	1	1	0
7679	M	2017-12-06	no data	none	Furosemide	Aspirin	none		17.25	83	1	Caucasian	0.75	HLHS	1	1	0
7907	F	2021-03-29	no data	none	Furosemide, Aldactone	Aspirin	none		12.86	88	1	Caucasian	1	heterotaxy/asplenia, unbalanced right -dominant AV canal defect (HLHS variant), dextracardia, TAPVR	1	1	0
								average	15.32	82.5455	2.18182		0.375356
								SD	3.82239	6.00606	0.873863		0.312299
Single ventricle with unfavorable outcome
7746	M	2018-05-14	no data	none	Furosemide, Aldactone, Chlorothiazide	none	none		12.5	83	3	Caucasian	0.25	HLHS	1	1	1
AA: aortic atresia, AV: atrioventricular, AS: aortic stenosis, ASD: atrial septal defect, BAV: bicuspid aortic valve, DORV: double outlet of right ventricle, HRV: hypoplastic right ventricle, HLHS: hypoplastic left heart syndrome, IAA: interrupted aortic arch, IVC: inferior vena cava, IVS: intact ventricular septum, LPA: left pulmonary artery, MA: mitral atresia, MS: mitral stenosis, PA: pulmonar…
